# Supplementary material for: Genome-Wide Analysis of MYB Gene Family in Chrysanthemum ×morifolium Provides Insights into Flower Color Regulation
Source: Plants (Basel). 2024 Apr 28;13(9):1221. doi: 10.3390/plants13091221 (PMC11085527; doi:10.3390/plants13091221)
Supplement: Supplementary file 1 [file plants-13-01221-s001.zip]

Archive with 2 entries (2 files):
- plants-2956044-supplementary Figures.pdf
- plants-2956044-supplementary Figures.xlsx
